# Supplementary material for: A General Protocol for Synthesizing Thiolated Folate Derivatives
Source: Molecules. 2023 Jul 5;28(13):5228. doi: 10.3390/molecules28135228 (PMC10343342; doi:10.3390/molecules28135228)
Supplement: Supplementary file 1 [file molecules-28-05228-s001.zip]

Archive with 1 entries (1 files):
- molecules-2473881-supplementary.pdf
